# Supplementary material for: Cortical White and Grey Matter Volume Differences Associated with Plasma Cytokine and Chemokine Levels in PLWH in Cape Town
Source: Int J Mol Sci. 2025 Dec 13;26(24):12000. doi: 10.3390/ijms262412000 (PMC12733071; doi:10.3390/ijms262412000)
Supplement: Supplementary file 1 [file ijms-26-12000-s001.zip]

Archive with 1 entries (1 files):
- ijms-3874067-supplementary.pdf
